# Supplementary material for: A Convenient Diels-Alder Approach toward Potential Polyketide-like Antibiotics Using α-Activated α,β-Unsaturated 4,4-Dimethyl-1-tetralones as Dienophiles
Source: Molecules. 2023 Mar 17;28(6):2739. doi: 10.3390/molecules28062739 (PMC10057133; doi:10.3390/molecules28062739)
Supplement: Supplementary file 1 [file molecules-28-02739-s001.zip]

Archive with 1 entries (1 files):
- molecules-2243116-supplementary.pdf
